# Supplementary material for: Versatile and Robust Method for Antibody Conjugation to Nanoparticles with High Targeting Efficiency
Source: Pharmaceutics. 2021 Dec 14;13(12):2153. doi: 10.3390/pharmaceutics13122153 (PMC8703776; doi:10.3390/pharmaceutics13122153)
Supplement: Supplementary file 1 [file pharmaceutics-13-02153-s001.zip]

Archive with 1 entries (1 files):
- pharmaceutics-1420036-supplementary.pdf
